# Supplementary material for: CSRP2 promotes the glioblastoma mesenchymal phenotype via p130Cas-mediated NF-κB and MAPK pathways
Source: J Exp Clin Cancer Res. 2025 Aug 5;44:228. doi: 10.1186/s13046-025-03484-7 (PMC12323131; doi:10.1186/s13046-025-03484-7)
Supplement: Supplementary file 3 — Supplementary Material 3 [file 13046_2025_3484_MOESM3_ESM.xlsx]

## Sheet: Figure 1
		Figure 1I					Figure 1L
		NHA	U87-MG	U251			Normal	tumor
		0.471874	0.818322	0.888713			0.036064	1.17953
		0.469281	0.997506	0.711112			0.039196	0.763043
		0.516914	0.964984	0.753881			0.020508	1.14557
		0.510881	0.930435	0.741782			0.035879	0.841054
	means ± SEM	0.4922±0.01258	0.9278±0.03898	0.7739±0.03932		means ± SEM	0.03291±0.004204	0.9823±0.1055
	P value	NHA vs. U87-MG	<0.0001			P value	0.0029
		NHA vs. U251	0.0004

## Sheet: Figure 2
		Figure 2C-U87-MG				Figure 2C-U251
		NC	CSRP2			NC	CSRP2
		0.273004	0.680535			0.462094	0.950459
		0.309697	0.702906			0.578059	1.13541
		0.309279	0.730767			0.579953	1.07438
	means ± SEM	0.2973±0.01216	0.7047±0.01453		means ± SEM	0.54±0.03897	1.053±0.05441
	P value	<0.0001			P value	0.0016

## Sheet: Figure 3
		Figure 3C-U87-MG					Figure 3C-U251
		shNC	shCSRP2-1	shCSRP2-2			shNC	shCSRP2-1	shCSRP2-2
		1.14744	0.438348	0.302118			1.07282	0.526709	0.492484
		1.09331	0.490581	0.300824			1.01789	0.577188	0.447591
		0.75925	0.440464	0.39839			0.998903	0.597299	0.487834
	means ± SEM	1±0.1214	0.4565±0.01707	0.3338±0.03231		means ± SEM	1.03±0.02216	0.5671±0.02100	0.476±0.01425
	P value	shNC vs. shCSRP2-1	0.0035			P value	shNC vs. shCSRP2-1	<0.0001
		shNC vs. shCSRP2-2	0.0012				shNC vs. shCSRP2-2	<0.0001

## Sheet: Figure 4
		Figure 4D-U87-MG						means ± SEM					Figure 4E-U251						means ± SEM
		NC			CSRP2			NC	CSRP2	P value			NC			CSRP2			NC	CSRP2	P value
	CSRP2	0.511432	0.583094	0.749282	1.45635	1.4171	1.45333	0.6146±0.07045	1.442±0.01261	0.0003		CSRP2	0.381814	0.634716	0.608756	1.27956	1.2877	1.07704	0.5418±0.08032	1.215±0.06890	0.0031
	Met	0.611826	0.651616	0.684306	0.782931	0.827967	1.04303	0.6492±0.02096	0.8846±0.08025	0.047		Met	0.178547	0.304932	0.304207	0.607407	1.09311	0.878	0.2626±0.04201	0.8595±0.1405	0.0152
	E-Cadherin	0.610902	0.878893	0.818458	0.025734	0.026305	0.04987	0.7694±0.08116	0.03397±0.007952	0.0114		E-Cadherin	0.815633	0.586281	0.854679	0.132349	0.243938	0.481281	0.7522±0.08372	0.2859±0.1029	0.0245
	N-Cadherin	0.787575	0.735556	0.884642	0.950146	0.964072	1.06361	0.8026±0.04369	0.9926±0.03573	0.0281		N-Cadherin	0.404908	0.412714	0.57695	0.92002	1.01028	1.03284	0.4649±0.05609	0.9877±0.03447	0.0014
	β-Catenin	0.574222	0.554932	0.82012	0.903314	1.01001	1.29033	0.6498±0.08536	1.068±0.1154	0.0436		β-Catenin	0.62981	0.8104	0.805478	1.11314	1.4614	1.10601	0.7486±0.05939	1.227±0.1173	0.022
	TAZ	0.63548	0.500242	0.516095	0.825591	0.816392	0.917359	0.5506±0.04268	0.8531±0.03223	0.0048		TAZ	0.195164	0.414723	0.321976	1.11211	1.46603	1.03855	0.3106±0.06363	1.206±0.1320	0.0036
	C/EBPβ	0.562743	0.563973	0.616077	0.938968	1.0393	1.01208	0.5809±0.01758	0.9968±0.02996	0.0003		C/EBPβ	0.279624	0.183981	0.13697	0.726627	0.858744	0.820195	0.2002±0.04197	0.8019±0.03923	0.0005
	Olig2	0.851762	0.445176	0.649844	0.185851	0.264612	0.31565	0.6489±0.1174	0.2554±0.03775	0.0332		Olig2	0.543094	0.726464	0.746447	0.432009	0.224948	0.222087	0.672±0.06471	0.293±0.06950	0.0163
	IRAK4	0.332386	0.397535	0.503046	0.806142	0.624361	0.602593	0.411±0.04972	0.6777±0.06453	0.0307		IRAK4	0.88312	0.81287	0.670125	1.22265	1.04893	0.98685	0.7887±0.06266	1.086±0.07057	0.0345
	p65	0.784145	0.863114	0.869166	1.19045	1.30032	1.08709	0.8388±0.02739	1.193±0.06156	0.0063		p65	0.524918	0.579148	0.542141	0.960041	1.2927	0.999589	0.5487±0.01600	1.084±0.1049	0.0338
	p-p65	0.470993	0.702996	0.582946	0.913999	0.996851	0.985115	0.5856±0.06699	0.9653±0.02588	0.0061		p-p65	0.459241	0.616265	0.704586	1.17707	1.48707	0.900381	0.5934±0.07174	1.188±0.1695	0.0319
	IkBα	0.29246	0.334973	0.33458	0.832649	0.807306	0.997309	0.3207±0.01411	0.8791±0.05956	0.0008		IkBα	0.521467	0.358091	0.647227	0.810106	0.829548	0.943828	0.5089±0.08370	0.8612±0.04171	0.0197
	p-IkBα	0.711264	0.602125	0.736862	0.855786	0.981703	1.22085	0.6834±0.04131	1.019±0.1071	0.0429		p-IkBα	0.552323	0.486991	0.760728	0.96318	0.969419	1.12175	0.6±0.08254	1.018±0.05185	0.0128
	Raf-1	0.647293	0.82255	0.793559	0.933112	1.04676	1.18246	0.7545±0.05424	1.054±0.07207	0.0293		Raf-1	0.61268	0.698142	0.643061	0.962283	1.16622	0.959078	0.6513±0.02501	1.029±0.06852	0.0066
	p-Raf-1	0.533158	0.752661	0.713528	1.03956	1.14791	1.293	0.6664±0.06760	1.16±0.07342	0.0078		p-Raf-1	0.403059	0.40992	0.369769	1.01592	1.42621	0.928469	0.3942±0.01240	1.124±0.1534	0.0407
	Erk1/2	0.765256	0.873749	1.00889	0.940722	0.81959	1.14487	0.8826±0.07047	0.9684±0.09491	0.5083		Erk1/2	0.738051	0.95104	1.08322	0.899529	1.08443	1.04806	0.9241±0.1005	1.011±0.05656	0.4947
	p-Erk1/2	0.684164	0.688558	0.775592	0.789958	0.837167	0.872263	0.7161±0.02977	0.8331±0.02385	0.0374		p-Erk1/2	0.176085	0.312657	0.252875	0.926891	1.37976	0.813044	0.2472±0.03953	1.04±0.1731	0.0111
	Rsk1/2/3	0.818138	0.884099	0.955652	0.984097	1.01318	1.09262	0.886±0.03971	1.03±0.03243	0.0484		Rsk1/2/3	0.699482	0.870773	0.82356	1.03497	1.2579	0.986483	0.7979±0.05108	1.093±0.08357	0.0394
	CREB	0.800136	0.699753	0.641375	0.691846	0.906746	0.712152	0.7138±0.04636	0.7702±0.06850	0.5321		CREB	0.744219	0.862616	0.943702	0.811488	1.09512	1.05087	0.8502±0.05792	0.9858±0.08810	0.2677
	p-CREB	0.39636	0.575502	0.687761	1.10123	1.13731	1.19405	0.5532±0.08486	1.144±0.02701	0.0027		p-CREB	0.371418	0.652432	0.639477	0.950672	1.125	0.781631	0.5544±0.09159	0.9524±0.09912	0.042
		Figure 4G-U87-MG									means ± SEM			P value				Figure 4H-U251									means ± SEM			P value
		shNC			shCSRP2-1			shCSRP2-2			shNC	shCSRP2-1	shCSRP2-2	shNC vs. shCSRP2-1	shNC vs. shCSRP2-2			shNC			shCSRP2-1			shCSRP2-2			shNC	shCSRP2-1	shCSRP2-2	shNC vs. shCSRP2-1	shNC vs. shCSRP2-2
	CSRP2	0.625741	0.400137	0.52926	0.104246	0.07802	0.154831	0.1091	0.094652	0.206934	0.5184±0.06535	0.1124±0.02254	0.1369±0.03527	0.0012	0.0017		CSRP2	0.931184	0.856023	0.898405	0.440543	0.364658	0.30698	0.437248	0.487059	0.397561	0.8952±0.02176	0.3707±0.03868	0.4406±0.02589	<0.0001	<0.0001
	Met	0.60635	0.681646	0.634425	0.1107	0.128779	0.153594	0.14276	0.113033	0.099382	0.6408±0.02197	0.131±0.01243	0.1184±0.01281	<0.0001	<0.0001		Met	0.757125	0.756007	0.776344	0.466792	0.561793	0.483598	0.534349	0.52748	0.430531	0.7632±0.006601	0.5041±0.02927	0.4975±0.03352	0.0007	0.0007
	E-Cadherin	0.473193	0.456645	0.380019	0.580058	0.667317	0.603437	0.634062	0.589224	0.629319	0.4366±0.02870	0.6169±0.02608	0.6175±0.01422	0.0032	0.0031		E-Cadherin	0.166232	0.311091	0.400631	0.999554	0.827774	1.13494	0.5789	0.574915	0.630163	0.2927±0.06829	0.9874±0.08888	0.5947±0.01779	0.0005	0.0304
	N-Cadherin	0.802615	0.712488	0.694961	0.357331	0.358791	0.327884	0.416201	0.237582	0.309991	0.7367±0.03335	0.348±0.01007	0.3213±0.05187	0.0005	0.0003		N-Cadherin	0.886147	0.687391	0.818615	0.418951	0.375998	0.306808	0.412249	0.282831	0.353789	0.7974±0.05835	0.3673±0.03267	0.3496±0.03742	0.0008	0.0007
	β-Catenin	0.762429	0.843148	0.944424	0.553306	0.639407	0.734855	0.535077	0.672431	0.556393	0.85±0.05265	0.6425±0.05243	0.588±0.04268	0.0439	0.017		β-Catenin	0.879656	0.853257	0.951758	0.776057	0.584386	0.622066	0.577581	0.515844	0.608656	0.8949±0.02944	0.6608±0.05863	0.5674±0.02728	0.0122	0.0024
	TAZ	0.683074	0.646843	0.806009	0.414809	0.427144	0.412722	0.420517	0.320985	0.352369	0.712±0.04817	0.4182±0.004500	0.3646±0.02938	0.0013	0.0005		TAZ	0.814757	0.765359	0.761742	0.265014	0.224442	0.182649	0.307825	0.280323	0.274143	0.7806±0.01710	0.224±0.02378	0.2874±0.01035	<0.0001	<0.0001
	C/EBPβ	0.696738	0.673886	0.802302	0.035886	0.156033	0.088414	0.061156	0.11741	0.04883	0.7243±0.03955	0.09344±0.03477	0.0758±0.02111	<0.0001	<0.0001		C/EBPβ	0.512402	0.732274	0.66005	0.064173	0.09184	0.048416	0.036797	0.120082	0.0403	0.6349±0.06470	0.06814±0.01269	0.06573±0.02720	0.0001	0.0001
	Olig2	0.166264	0.176084	0.06019	0.463137	0.845883	0.721003	0.559307	0.675782	0.619828	0.1342±0.03710	0.6767±0.1127	0.6183±0.03363	0.003	0.0053		Olig2	0.204568	0.145342	0.112193	0.69148	0.661961	0.656898	0.528473	0.610449	0.566785	0.154±0.02702	0.6701±0.01078	0.5686±0.02368	<0.0001	<0.0001
	IRAK4	0.777922	0.910433	0.935758	0.523188	0.575462	0.723198	0.670672	0.502111	0.545393	0.8747±0.04894	0.6073±0.05989	0.5727±0.05054	0.0215	0.0126		IRAK4	0.858884	0.878363	0.795645	0.613409	0.603061	0.569837	0.664302	0.597742	0.627196	0.8443±0.02497	0.5954±0.01314	0.6297±0.01926	0.0002	0.0005
	p65	0.796904	0.708887	0.820315	0.354989	0.547405	0.641412	0.475919	0.545809	0.419921	0.7754±0.03392	0.5146±0.08429	0.4805±0.03641	0.0302	0.0181		p65	0.922813	0.945522	0.816168	0.77462	0.634638	0.510958	0.615848	0.485806	0.498256	0.8948±0.03988	0.6401±0.07616	0.5333±0.04143	0.03	0.0063
	p-p65	0.900944	0.762189	0.885138	0.264412	0.297214	0.248524	0.134503	0.191441	0.095731	0.8494±0.04386	0.2701±0.01434	0.1406±0.02779	<0.0001	<0.0001		p-p65	0.878511	0.799412	0.723361	0.147923	0.164789	0.15549	0.476927	0.412199	0.384384	0.8004±0.04479	0.1561±0.004877	0.4245±0.02741	<0.0001	0.0002
	IkBα	0.682953	0.735025	0.698241	0.051735	0.076103	0.057777	0.114815	0.144766	0.146075	0.7054±0.01545	0.06187±0.007326	0.1352±0.01021	<0.0001	<0.0001		IkBα	0.750362	0.880061	0.848783	0.587158	0.652272	0.42621	0.345791	0.30139	0.219295	0.8264±0.03908	0.5552±0.06718	0.2888±0.03705	0.0149	0.0005
	p-IkBα	0.909633	0.87158	0.739913	0.151973	0.12643	0.155824	0.130967	0.092196	0.083568	0.8404±0.05142	0.1447±0.009224	0.1022±0.01458	<0.0001	<0.0001		p-IkBα	0.937599	0.971641	1.16028	0.83499	0.442015	0.736228	0.671607	0.690564	0.712611	1.023±0.06926	0.6711±0.1180	0.6916±0.01185	0.0352	0.0444
	Raf-1	0.710879	0.908588	0.740717	0.062145	0.109343	0.330703	0.0692649	0.28924	0.048296	0.7867±0.06154	0.1674±0.08278	0.1356±0.07706	0.0019	0.0015		Raf-1	0.839114	0.715722	0.811855	0.668137	0.59747	0.652533	0.321263	0.299925	0.391784	0.7889±0.03742	0.6394±0.02143	0.3377±0.02776	0.0208	<0.0001
	p-Raf-1	0.792122	0.753333	0.788753	0.646877	0.577665	0.568357	0.373592	0.301074	0.29162	0.7781±0.01241	0.5976±0.02477	0.3221±0.02589	0.002	<0.0001		p-Raf-1	0.732831	0.756812	0.898661	0.684011	0.549228	0.668566	0.588965	0.568267	0.562815	0.7961±0.05174	0.6339±0.04259	0.5733±0.007965	0.0451	0.0121
	Erk1/2	0.889861	0.884985	0.896591	0.787778	0.692856	0.993106	0.687667	0.498165	0.826872	0.8905±0.003365	0.8246±0.08861	0.6709±0.09526	0.7698	0.1423		Erk1/2	0.850256	0.852129	0.798355	0.882369	0.856366	0.724919	0.85168	0.969477	0.851259	0.8336±0.01762	0.8212±0.04873	0.8908±0.03934	0.9614	0.4948
	p-Erk1/2	0.837727	0.82657	0.913699	0.333039	0.378772	0.396886	0.327629	0.484432	0.661072	0.8593±0.02737	0.3696±0.01900	0.491±0.09631	0.0019	0.0079		p-Erk1/2	0.896588	0.860469	1.03527	0.302135	0.223938	0.270645	0.254782	0.272206	0.219625	0.9308±0.05328	0.2656±0.02272	0.2489±0.01546	<0.0001	<0.0001
	Rsk1/2/3	0.852561	0.708276	0.912392	0.266097	0.275754	0.34325	0.382844	0.174537	0.464804	0.8244±0.06058	0.295±0.02427	0.3407±0.08640	0.0017	0.0028		Rsk1/2/3	0.745227	0.841852	0.96028	0.541238	0.54018	0.452556	0.660598	0.475448	0.41846	0.8491±0.06219	0.5113±0.02939	0.5182±0.07309	0.0111	0.0121
	CREB	0.723916	0.758205	0.720472	0.129869	0.207102	0.252372	0.494608	0.227415	0.568358	0.7342±0.01204	0.1964±0.03576	0.4301±0.1036	0.0018	0.0262		CREB	0.759756	0.765007	0.574708	0.420361	0.549978	0.351879	0.36172	0.479852	0.405455	0.6998±0.06258	0.4407±0.05809	0.4157±0.03448	0.0242	0.0163
	p-CREB	0.984578	0.82656	0.793279	0.36417	0.364931	0.293049	0.700678	0.601027	0.60943	0.8681±0.05901	0.3407±0.02383	0.637±0.03191	0.0002	0.013		p-CREB	0.720507	0.721023	0.867831	0.053916	0.049225	0.079244	0.301004	0.320169	0.460172	0.7698±0.04902	0.0608±0.009323	0.3604±0.05017	<0.0001	0.0007

## Sheet: Figure 5
		Figure 5L-U87-MG						means ± SEM					Figure 5M-U251						means ± SEM
		CSRP2			CSRP2+JSH 23			CSRP2	CSRP2+JSH 23	P value			CSRP2			CSRP2+JSH 23			CSRP2	CSRP2+JSH 23	P value
	Met	0.755065	0.862955	0.692626	0.321098	0.483531	0.462702	0.7702±0.04975	0.4224±0.05103	0.0082		Met	0.748952	0.867295	0.62529	0.28028	0.387207	0.260321	0.7472±0.06987	0.3093±0.03939	0.0055
	N-Cadherin	0.649682	0.864294	0.782405	0.396523	0.46316	0.382248	0.7655±0.06253	0.414±0.02493	0.0064		N-Cadherin	0.740834	0.857929	0.803793	0.27379	0.355891	0.422918	0.8009±0.03383	0.3509±0.04312	0.0012
	β-Catenin	0.75535	0.860068	0.706404	0.537051	0.505923	0.481969	0.7739±0.04532	0.5083±0.01595	0.0052		β-Catenin	0.803616	0.897731	0.874747	0.306415	0.456878	0.554817	0.8587±0.02833	0.4394±0.07224	0.0057
	TAZ	0.714813	0.598866	0.597179	0.362498	0.345234	0.384484	0.637±0.03893	0.3641±0.01136	0.0025		TAZ	0.827598	0.879929	0.668047	0.399491	0.41021	0.348868	0.7919±0.06372	0.3862±0.01892	0.0036
	Raf-1	0.692827	0.735953	0.745847	0.257513	0.442215	0.339972	0.7249±0.01628	0.3466±0.05342	0.0025		Raf-1	0.721455	0.974163	0.862511	0.254404	0.437299	0.290161	0.8527±0.07311	0.3273±0.05597	0.0047
	p-Raf-1	0.516564	0.672356	0.731019	0.377906	0.37701	0.434462	0.64±0.06399	0.3965±0.01900	0.0218		p-Raf-1	0.744672	0.721497	0.554541	0.404323	0.481103	0.467227	0.6736±0.05989	0.4509±0.02362	0.0258
	p-Erk1/2	0.803411	0.797297	0.813791	0.300875	0.331384	0.290384	0.8048±0.004814	0.3075±0.01230	<0.0001		p-Erk1/2	0.941667	0.866615	0.812858	0.231405	0.288104	0.425851	0.8737±0.03735	0.3151±0.05773	0.0012
	Rsk1/2/3	0.719433	0.577839	0.816391	0.396038	0.446846	0.454523	0.7046±0.06926	0.4325±0.01835	0.0191		Rsk1/2/3	0.982925	1.00164	0.770249	0.536593	0.649955	0.609313	0.9183±0.07421	0.5986±0.03316	0.0171
	p65	0.868641	0.839894	0.858825	0.485617	0.506862	0.437338	0.8558±0.008436	0.4766±0.02057	<0.0001		p65	0.844946	1.01411	0.907193	0.451134	0.739229	0.65609	0.9221±0.04940	0.6155±0.08561	0.0361
	p-p65	0.843838	0.617036	0.705993	0.343568	0.403253	0.418335	0.7223±0.06598	0.3884±0.02283	0.0088		p-p65	0.760691	0.68579	0.745299	0.074926	0.340128	0.198643	0.7306±0.02284	0.2046±0.07661	0.0028
	IkBα	0.666035	0.729568	0.820663	0.306108	0.456562	0.494196	0.7388±0.04487	0.419±0.05746	0.0118		IkBα	0.861707	0.829	0.710245	0.469908	0.580103	0.445304	0.8003±0.04602	0.4984±0.04145	0.0082
	Cleaved PARP	0.064851	0.225259	0.175758	0.445758	0.562034	0.574615	0.1553±0.04742	0.5275±0.04102	0.004		Cleaved PARP	0.147149	0.269858	0.196756	0.45693	0.681056	0.879997	0.2046±0.03564	0.6727±0.1222	0.0213
	Bcl-2	0.595312	0.74202	0.641247	0.203391	0.20327	0.243105	0.6595±0.04333	0.2166±0.01326	0.0006		Bcl-2	0.754242	0.986653	1.00437	0.373043	0.54936	0.49879	0.9151±0.08059	0.4737±0.05242	0.0101
	Bcl-xL	1.00404	0.883823	0.766923	0.560243	0.534192	0.357882	0.8849±0.06845	0.4841±0.06356	0.0127		Bcl-xL	0.9629	0.959409	0.723463	0.543495	0.597971	0.330817	0.8819±0.07924	0.4908±0.08150	0.0263

## Sheet: Figure 6
		Figure 6F-U87-MG				Figure 6F-U251				Figure 6H-U87-MG					Figure 6H-U251
		NC	CSRP2			NC	CSRP2			shNC	shCSRP2-1	shCSRP2-2			shNC	shCSRP2-1	shCSRP2-2
		0.813932	0.994257			0.772232	1.20075			0.837515	0.227252	0.195148			0.790841	0.444756	0.53264
		0.792624	1.02736			0.844884	1.1894			0.701538	0.299907	0.273939			0.85545	0.460807	0.37346
		0.881376	1.17874			0.613178	0.936084			0.906159	0.22704	0.183326			0.92941	0.567184	0.339203
	means ± SEM	0.8293±0.02675	1.067±0.05679		means ± SEM	0.7434±0.06842	1.109±0.08639		means ± SEM	0.8151±0.06013	0.2514±0.02425	0.2175±0.02844		means ± SEM	0.8586±0.04003	0.4909±0.03841	0.4151±0.05960
	P value	0.0194			P value	0.0295			P value	shNC vs. shCSRP2-1	0.0001			P value	shNC vs. shCSRP2-1	0.0027
										shNC vs. shCSRP2-2	<0.0001				shNC vs. shCSRP2-2	0.001
		Figure 6J-U87-MG																means ± SEM				P value
		shNC+NC				shp130Cas+NC				CSRP2+shNC				CSRP2+shp130Cas				shNC+NC	shp130Cas+NC	CSRP2+shNC	CSRP2+shp130Cas	shNC+NC vs.shp130Cas+NC	CSRP2+shNC vs.CSRP2+shp130Cas
	CSRP2	0.968897	1.17985	1.11696	0.913084	0.381779	0.46636	0.454116	0.289643	0.8264	1.12842	0.901475	1.12549	0.129901	0.144798	0.213922	0.248069	1.045±0.06229	0.398±0.04065	0.9954±0.07746	0.1842±0.02808	0.0001	<0.0001
	p130Cas	0.925932	1.17354	1.16565	1.21912	0.249266	0.316354	0.465253	0.567938	0.695877	1.08957	1.00764	1.09116	0.23218	0.264871	0.221088	0.131903	1.121±0.06610	0.3997±0.07198	0.9711±0.09378	0.2125±0.02843	0.0003	0.0002
	Met	0.981329	1.2779	1.07482	1.18124	0.646956	0.783935	0.63693	0.808738	0.489512	0.676858	0.523415	0.66376	0.259166	0.231163	0.187943	0.212893	1.129±0.06432	0.7191±0.04490	0.5884±0.04788	0.2228±0.01502	0.002	0.0003
	N-Cadherin	1.23568	1.10041	0.859542	1.06674	0.48154	0.259725	0.328829	0.741395	0.509335	0.450329	0.689899	0.93844	0.146868	0.130568	0.303511	0.166434	1.066±0.07778	0.4529±0.1068	0.647±0.1097	0.1868±0.03957	0.0035	0.0076
	β-Catenin	1.05249	1.01085	0.917805	1.05873	0.881502	0.802312	0.692749	0.797408	1.11765	1.01138	0.963757	0.735781	0.524029	0.485193	0.413539	0.357184	1.01±0.03251	0.7935±0.03872	0.9571±0.08049	0.445±0.03715	0.0052	0.0012
	TAZ	0.898589	0.903465	0.710755	0.95714	0.822946	0.77535	0.866049	0.789378	0.981499	0.841599	0.954748	0.874246	0.60371	0.470474	0.646565	0.352634	0.8675±0.05390	0.8134±0.02018	0.913±0.03296	0.5183±0.06676	0.3839	0.0018
	IRAK4	1.04841	1.01739	0.833275	0.87835	0.4888	0.46106	0.457677	0.39622	0.901356	0.98027	1.15469	1.19439	0.484256	0.406992	0.852404	0.349488	0.9444±0.05233	0.4509±0.01953	1.058±0.06984	0.5233±0.1131	0.0001	0.007
	p65	0.608973	0.930734	1.00942	0.753827	0.544904	0.901936	0.88839	0.75833	0.772349	1.04619	1.00026	1.08578	0.731457	0.654939	0.658664	0.577656	0.8257±0.08987	0.7734±0.08276	0.9761±0.07014	0.6557±0.03141	0.6832	0.0059
	p-p65	1.09327	1.3254	1.02046	1.29277	0.14743	0.157364	0.085832	0.173191	1.08164	1.16392	0.812393	1.06197	0.193105	0.082811	0.122154	0.093384	1.183±0.07461	0.141±0.01912	1.03±0.07582	0.1229±0.02485	<0.0001	<0.0001
	IkBα	0.907739	1.08754	1.05069	0.822335	0.731574	0.885096	0.789456	0.691452	1.00729	1.11258	1.10985	0.973593	0.621708	0.5485	0.673097	0.366937	0.9671±0.06190	0.7744±0.04203	1.051±0.03554	0.5526±0.06695	0.042	0.0006
	p-IkBα	0.341196	0.661148	0.491426	0.205292	0.362822	0.464142	0.539093	0.399154	0.5204	0.568189	0.633182	0.827023	0.160516	0.171426	0.170221	0.199505	0.4248±0.09810	0.4413±0.03875	0.6372±0.06736	0.1754±0.008392	0.8806	0.0059
	Raf-1	0.951706	1.20729	0.960365	1.13149	0.762439	0.946017	0.843639	1.02706	0.830917	1.11978	0.787357	0.897181	0.823629	0.607674	0.459956	0.456623	1.063±0.06353	0.8948±0.05792	0.9088±0.07386	0.587±0.08639	0.0986	0.0299
	p-Raf-1	0.722482	1.05098	0.879232	1.16813	0.711862	0.541172	0.620661	0.68561	0.801344	0.988599	0.683322	0.930179	0.433403	0.415266	0.615457	0.526559	0.9552±0.09766	0.6398±0.03806	0.8509±0.06818	0.4977±0.04621	0.0237	0.0052
	Erk1/2	1.10333	1.16666	1.10084	1.0217	0.78926	1.02229	0.912126	0.972578	0.828371	0.841115	1.01153	1.07012	0.98555	1.04779	1.40245	0.893701	1.098±0.02968	0.9241±0.05026	0.9378±0.06074	1.082±0.1113	0.0246	0.2976
	p-Erk1/2	0.85109	1.06771	0.843004	0.827005	0.186967	0.174679	0.194058	0.201028	0.450474	0.327668	0.912868	0.330097	0.064615	0.071846	0.249292	0.061076	0.8972±0.05706	0.1892±0.005622	0.5053±0.1389	0.1117±0.04592	0.001	0.036
	p-CREB	0.944321	1.11764	1.18739	0.547935	0.250094	0.279375	0.432428	0.417192	0.787868	0.799923	0.917308	0.827431	0.497079	0.335653	0.495449	0.23582	0.9493±0.1432	0.3448±0.04670	0.8331±0.02925	0.391±0.06410	0.007	0.0008
	Bcl-xL	0.76462	0.9968	0.924948	1.00684	0.547308	0.976283	0.79433	0.86068	0.759156	1.32581	1.22049	1.04186	0.304131	0.41988	0.380355	0.327509	0.9233±0.05595	0.7947±0.09061	1.087±0.1240	0.358±0.02608	0.2725	0.0082
	Bcl-2	0.980039	1.11853	0.998563	0.97432	0.578705	0.566988	0.723904	0.714794	0.987134	0.862182	1.13396	1.0649	0.695997	0.481684	0.587521	0.470542	1.018±0.03395	0.6461±0.04240	1.012±0.05826	0.5589±0.05274	0.0005	0.0012
		Figure 6K-U251																means ± SEM				P value
		shNC+NC				shp130Cas+NC				CSRP2+shNC				CSRP2+shp130Cas				shNC+NC	shp130Cas+NC	CSRP2+shNC	CSRP2+shp130Cas	shNC+NC vs.shp130Cas+NC	CSRP2+shNC vs.CSRP2+shp130Cas
	CSRP2	0.562129	0.879347	1.07493	0.864464	0.177482	0.248788	0.15295	0.327957	0.957653	1.17024	0.2893	1.22594	0.42578	0.367074	0.190709	0.182692	0.8452± 0.1058	0.2268± 0.03937	0.9108±0.2151	0.2916±0.06174	0.0015	0.0325
	p130Cas	0.719193	1.22912	1.10569	1.01762	0.157833	0.193008	0.232766	0.098892	0.918941	1.10485	0.825816	0.941558	0.65969	0.643575	0.493866	0.431475	1.018±0.1086	0.1706±0.02839	0.9478±0.05803	0.5572±0.05611	0.0003	0.0029
	Met	0.794008	0.994295	0.977405	0.983338	0.427508	0.514743	0.386299	0.307227	0.600389	0.864656	0.709282	0.732452	0.476919	0.336246	0.57736	0.26045	0.9373±0.04788	0.4089±0.04320	0.7267±0.05425	0.4127±0.07087	0.0002	0.0126
	N-Cadherin	0.623033	0.686976	0.487446	0.421857	0.448683	0.648347	0.742947	0.371306	0.861397	0.898136	0.78905	0.87077	0.550609	0.436957	0.646781	0.593862	0.5548±0.06078	0.5528±0.08615	0.8548±0.02327	0.5571±0.04460	0.9854	0.001
	β-Catenin	0.931989	1.22528	1.01774	1.01182	0.630594	0.820677	0.598207	0.645915	1.01086	1.21756	0.892059	0.823149	0.788864	0.608364	0.560608	0.50335	1.047±0.06265	0.6738±0.04994	0.9859±0.08640	0.6153±0.06171	0.0035	0.013
	TAZ	0.514421	1.03422	1.11224	1.10154	0.168835	0.371437	0.41441	0.467388	0.277823	0.347	0.270825	0.421793	0.155033	0.223035	0.082967	0.222277	0.9406±0.1431	0.3555±0.06525	0.3294±0.03528	0.1708±0.03334	0.0099	0.0171
	IRAK4	0.939433	0.994131	1.01147	1.16162	0.406796	0.724609	0.597197	0.392617	0.665888	0.687875	0.62793	0.89472	0.590642	0.577238	0.317498	0.437211	1.027±0.04753	0.5303±0.07981	0.7191±0.05983	0.4806±0.06451	0.0018	0.0351
	p65	0.732007	1.02343	0.720001	0.976404	0.540877	0.59705	0.522896	0.710167	0.985841	1.04115	1.03861	1.09195	0.949986	0.689918	0.935677	0.897269	0.863±0.07969	0.5927±0.04221	1.039±0.02167	0.8682±0.06046	0.0241	0.0373
	p-p65	0.577985	1.10901	0.783031	0.551832	0.75437	0.936889	0.786199	0.665702	0.856841	1.04491	1.09698	1.14133	0.707404	0.666147	0.427916	0.492113	0.7555±0.1287	0.7858±0.05645	1.035±0.06257	0.5734±0.06729	0.8363	0.0024
	IkBα	0.803326	1.11886	1.07434	0.783686	0.343851	0.794754	0.747761	0.527092	0.895315	1.1978	1.08907	0.967931	0.609372	0.563232	0.598423	0.511142	0.9451±0.08806	0.6034±0.1043	1.038±0.06672	0.5705±0.02211	0.0464	0.0006
	p-IkBα	0.751364	0.938172	0.628741	0.959756	0.248084	0.260174	0.236521	0.368003	0.633893	0.323791	0.252303	0.500742	0.191164	0.155393	0.139624	0.265761	0.8195±0.07894	0.2782±0.03032	0.4277±0.08632	0.188±0.02808	0.0007	0.0385
	Raf-1	0.867266	1.12416	0.886239	1.08372	0.765958	1.08379	0.700681	0.655722	0.867612	1.11162	0.900714	0.889398	0.774715	0.746409	0.595106	0.614301	0.9903±0.06621	0.8015±0.09677	0.9423±0.05684	0.6826±0.04553	0.1585	0.0118
	p-Raf-1	0.689023	1.10664	1.06619	0.685469	0.63996	1.02984	1.0065	0.767574	0.847107	1.24055	1.05035	0.990952	0.685526	0.696436	0.696407	0.551878	0.8868±0.1155	0.861±0.09454	1.032±0.08150	0.6576±0.03532	0.8682	0.0056
	Erk1/2	0.848991	1.11295	1.0388	1.16849	0.591868	1.03719	0.812213	0.694672	1.00567	1.12766	1.11128	0.96292	0.873406	0.936924	0.672156	0.797506	1.042±0.06970	0.784±0.09565	1.052±0.04013	0.82±0.04013	0.0718	0.0158
	p-Erk1/2	0.701734	1.07375	1.07564	0.629309	0.878399	1.40878	0.869984	0.438102	0.527764	0.701941	0.707415	1.13427	0.166133	0.275619	0.205265	0.115971	0.8701±0.1190	0.8988±0.1987	0.7678±0.1291	0.1907±0.03368	0.9054	0.0049
	p-CREB	0.645262	1.22256	0.94328	0.937826	0.181952	0.670683	0.694969	0.390834	0.67712	1.24657	0.663165	0.783004	0.140454	0.815252	0.056777	0.186849	0.9372±0.1179	0.4846±0.1222	0.8425±0.1373	0.2998±0.1739	0.0372	0.0499
	Bcl-xL	0.923665	1.18836	0.83451	0.81088	0.51533	0.519908	0.344078	0.372263	1.07019	1.24422	1.09471	0.995828	0.910134	0.451055	0.933495	0.505057	0.9394±0.08648	0.4379±0.04640	1.101±0.05209	0.6999±0.1287	0.0022	0.0277
	Bcl-2	0.669861	0.895364	0.599812	0.901104	0.373962	0.514429	0.405302	0.433826	0.994778	1.11093	0.981578	0.818844	0.401697	0.320875	0.342485	0.186934	0.7665±0.07738	0.4319±0.03011	0.9765±0.06006	0.313±0.04536	0.0069	0.0001

## Sheet: Figure 8
		Figure 8N-U87-MG						means ± SEM					Figure 8O-U251						means ± SEM
		CSRP2			CSRP2+MTO			CSRP2	CSRP2+MTO	P value			CSRP2			CSRP2+MTO			CSRP2	CSRP2+MTO	P value
	CSRP2	0.854716	0.983097	0.897345	0.579465	0.498836	0.513372	0.9117±0.03775	0.5306±0.02481	0.0011		CSRP2	0.974845	0.780206	1.03333	0.197347	0.159431	0.119479	0.9295±0.07651	0.1588±0.02248	0.0006
	p130Cas	1.04822	0.877639	0.900339	0.517054	0.368082	0.440697	0.9421±0.05348	0.4419±0.04301	0.0019		p130Cas	1.10995	0.886601	0.949226	0.34029	0.395187	0.248218	0.9819±0.06652	0.3279±0.04288	0.0012
	Met	0.799337	0.878622	0.83428	0.450727	0.287139	0.332032	0.8374±0.02294	0.3566±0.04880	0.0009		Met	0.727501	0.690278	0.734029	0.272229	0.290712	0.281393	0.7173±0.01363	0.2814±0.005336	<0.0001
	N-Cadherin	0.950819	0.975093	1.21846	0.472027	0.378321	0.578003	1.048±0.08546	0.4761±0.05768	0.0052		N-Cadherin	0.708119	0.633025	0.709274	0.491142	0.55902	0.57861	0.6835±0.02523	0.5429±0.02650	0.0184
	β-Catenin	1.06058	0.951226	1.00128	0.663122	0.472476	0.453993	1.004±0.03161	0.5299±0.06684	0.003		β-Catenin	0.812712	0.764215	0.92816	0.124735	0.143232	0.153585	0.835±0.04862	0.1405±0.008438	0.0001
	TAZ	0.966792	0.748107	0.904858	0.348779	0.371258	0.298432	0.8733±0.06508	0.3395±0.02153	0.0015		TAZ	0.67203	0.59554	0.682371	0.072847	0.094172	0.111111	0.65±0.02738	0.09271±0.01107	<0.0001
	Raf-1	0.950599	0.871586	0.985579	0.725513	0.381035	0.447018	0.9359±0.03372	0.5179±0.1056	0.0196		Raf-1	0.717901	0.682985	0.980867	0.40573	0.580567	0.492259	0.7939±0.09402	0.4929±0.05047	0.0478
	p-Raf-1	1.00342	1.04815	1.04882	0.575483	0.396232	0.39291	1.033±0.01502	0.4549±0.06031	0.0007		p-Raf-1	1.02432	0.862125	0.953647	0.576787	0.622085	0.430654	0.9467±0.04695	0.5432±0.05776	0.0056
	p-Erk1/2	1.07512	0.848979	0.930499	0.246232	0.210903	0.375391	0.9515±0.06612	0.2775±0.04999	0.0012		p-Erk1/2	0.69209	0.655223	0.990143	0.474487	0.504085	0.422462	0.7792±0.1060	0.467±0.02386	0.0454
	Rsk1/2/3	1.00924	0.815034	0.996629	0.775618	0.605373	0.730846	0.9403±0.06274	0.7039±0.05095	0.0431		Rsk1/2/3	0.752747	0.757507	0.859827	0.570269	0.522849	0.614585	0.79±0.03493	0.5692±0.02649	0.0073
	IRAK4	0.794584	1.00225	1.00025	0.467378	0.641202	0.621986	0.9324±0.06889	0.5769±0.05502	0.0157		IRAK4	0.791497	0.662081	0.765251	0.264664	0.215747	0.256893	0.7396±0.03950	0.2458±0.01518	0.0003
	p65	0.866536	0.80033	1.12086	0.244624	0.292357	0.395559	0.9292±0.09770	0.3108±0.04454	0.0045		p65	1.01934	0.801926	0.938418	0.34503	0.353238	0.332871	0.9199±0.06344	0.3437±0.005916	0.0114
	p-p65	0.895706	0.954514	0.963133	0.703589	0.61827	0.550391	0.9378±0.02119	0.6241±0.04432	0.0031		p-p65	0.781134	0.738361	0.855458	0.403412	0.415198	0.389116	0.7917±0.03421	0.4026±0.007541	0.0004
	IkBα	1.05581	0.736089	0.826672	0.296843	0.252457	0.491912	0.8729±0.09514	0.3471±0.07355	0.0119		IkBα	0.726272	0.485323	0.718513	0.045853	0.030467	0.13656	0.6434±0.07905	0.07096±0.03310	0.0026
	p-IkBα	0.806636	0.956517	1.13759	0.406207	0.600516	0.728228	0.9669±0.09568	0.5783±0.09362	0.044		p-IkBα	0.878588	0.704962	0.779436	0.317085	0.313995	0.351926	0.7877±0.05029	0.3277±0.01216	0.0009
	Cleaved Caspase8	0.0957907	0.160814	0.181014	0.719627	0.695922	0.82379	0.1459±0.02571	0.7464±0.03927	0.0002		Cleaved Caspase8	0.150962	0.071048	0.18657	0.496058	0.566294	0.617069	0.1362±0.03416	0.5598±0.03508	0.001
	Cleaved PARP	0.326245	0.338729	0.439659	0.892388	0.597153	1.07944	0.3682±0.03591	0.8563±0.1404	0.0281		Cleaved PARP	0.11918	0.182805	0.108743	0.845534	0.885364	0.763404	0.1369±0.02314	0.8314±0.03591	<0.0001
	Bcl-2	0.68473	0.73523	1.11055	0.389824	0.39389	0.317247	0.8435±0.1343	0.367±0.02490	0.0252		Bcl-2	0.845059	0.758454	0.821298	0.525753	0.520499	0.296211	0.8083±0.02584	0.4475±0.07565	0.0107
	Bcl-xL	0.956371	0.840613	0.813957	0.76565	0.595828	0.493283	0.8703±0.04371	0.6183±0.07942	0.0498		Bcl-xL	0.950137	0.78717	0.985503	0.224488	0.280466	0.245164	0.9076±0.06108	0.25±0.01634	0.0005

## Sheet: Supplementary Figure 3
		Figure S3D-U87-MG						means ± SEM
		NC			CSRP2			NC	CSRP2	P value
	Cleaved PARP	0.691477	0.859233	0.718322	0.332349	0.284393	0.189862	0.7563±0.05202	0.2689±0.04186	0.0019
	Cleaved Caspase8	0.515745	0.612745	0.791376	0.207426	0.366319	0.427228	0.64±0.08072	0.3337±0.06552	0.0421
	Bcl-2	0.217406	0.226172	0.193652	0.788625	0.746928	0.944765	0.2124±0.009714	0.8268±0.06021	0.0005
	Bcl-xL	0.737839	0.734687	0.824763	0.875062	0.889543	0.987235	0.7658±0.02951	0.9173±0.03523	0.03
		Figure S3E-U251						means ± SEM
		NC			CSRP2			NC	CSRP2	P value
	Cleaved PARP	0.658251	0.714832	0.694522	0.099758	0.111979	0.0919091	0.6892±0.01655	0.1012±0.005839	<0.0001
	Cleaved Caspase8	0.472998	0.474331	0.674882	0.282149	0.171924	0.372567	0.5407±0.06707	0.2755±0.05801	0.0403
	Bcl-2	0.142889	0.201806	0.215834	0.581129	0.629988	0.604487	0.1868±0.02235	0.6052±0.01411	<0.0001
	Bcl-xL	0.66798	0.658522	0.794996	0.846744	0.981344	1.0271	0.7072±0.04400	0.9517±0.05413	0.0248

## Sheet: Supplementary Figure 4
		Figure S4D-U87-MG									means ± SEM			P value
		shNC			shCSRP2-1			shCSRP2-2			shNC	shCSRP2-1	shCSRP2-2	shNC vs. shCSRP2-1	shNC vs. shCSRP2-2
	Cleaved PARP	0.23364	0.151101	0.133441	0.827117	0.796973	0.79261	0.388441	0.319216	0.485035	0.1727±0.03088	0.8056±0.01085	0.3976±0.04808	<0.0001	0.0058
	Cleaved Caspase8	0.087705	0.08793	0.094286	0.86506	0.792999	0.903949	0.131161	0.262883	0.273988	0.08997±0.002157	0.854±0.03250	0.2227±0.04587	<0.0001	0.0484
	Bcl-2	0.908437	0.994361	0.82036	0.244858	0.241621	0.205206	0.190212	0.14885	0.143015	0.9077±0.05023	0.2306±0.01271	0.1607±0.01486	<0.0001	<0.0001
	Bcl-xL	0.61998	0.803528	0.675628	0.167777	0.209131	0.202195	0.234134	0.255536	0.213728	0.6997±0.05434	0.193±0.01279	0.2345±0.01207	<0.0001	0.0001
		Figure S4E-U251									means ± SEM			P value
		shNC			shCSRP2-1			shCSRP2-2			shNC	shCSRP2-1	shCSRP2-2	shNC vs. shCSRP2-1	shNC vs. shCSRP2-2
	Cleaved PARP	0.078026	0.105371	0.105503	0.712258	0.713319	1.02228	0.386245	0.336714	0.675733	0.0963±0.009137	0.816±0.1032	0.4662±0.1057	0.0018	0.0389
	Cleaved Caspase8	0.221951	0.193318	0.0330488	0.726541	0.640429	0.461945	0.626257	0.364608	0.577303	0.1494±0.05878	0.6096±0.07792	0.5227±0.08031	0.0077	0.0197
	Bcl-2	0.609305	0.801676	0.836214	0.049684	0.031795	0.472398	0.082738	0.073893	0.033807	0.7491±0.07059	0.1846±0.1440	0.06348±0.01505	0.0092	0.0036
	Bcl-xL	0.708933	0.734467	0.772367	0.205105	0.311132	0.303118	0.160831	0.564774	0.435505	0.7386±0.01843	0.2731±0.03409	0.387±0.1191	0.007	0.0244

## Sheet: Supplementary Figure 5
		Figure S5C						means ± SEM
		S			T3rd			S	T3rd	P value
	CSRP2	0.300147	0.432519	0.556825	1.10583	1.16426	1.13752	0.4298±0.07411	1.136±0.01689	0.0007
	p130Cas	0.650285	0.658034	0.765938	0.9785	1.22573	0.997456	0.6914±0.03733	1.067±0.07944	0.0128
	Met	0.695949	0.547022	0.553812	1.09292	1.10471	0.935184	0.5989±0.04855	1.044±0.05465	0.0037
	N-Cadherin	0.375536	0.211364	0.330516	1.15923	0.991842	0.943708	0.3058±0.04898	1.032±0.06531	0.0009
	β-Catenin	0.278389	0.273255	0.48988	0.942075	1.26591	1.08946	0.3472±0.07137	1.099±0.09361	0.0031
	TAZ	0.351838	0.380685	0.51592	0.565632	0.651232	0.834662	0.4161±0.05058	0.6838±0.07936	0.0466
	C/EBPβ	0.364996	0.185684	0.139713	0.933152	0.844987	0.839177	0.2301±0.06873	0.8724±0.03040	0.001
	Olig2	0.39256	0.55545	0.674846	0.210716	0.03604	0.151596	0.541±0.08181	0.1328±0.05129	0.0134
	Raf-1	0.696382	0.740483	0.575396	1.10098	1.1477	0.88641	0.6708±0.04935	1.045±0.08045	0.0166
	p-Raf-1	0.449874	0.604785	0.777952	0.942633	1.23481	1.1857	0.6109±0.09476	1.121±0.09033	0.0176
	p-Erk1/2	0.345279	0.330157	0.382424	1.15227	1.17362	0.788039	0.3526±0.01553	1.038±0.1251	0.0301
	Rsk1/2/3	0.821392	0.754464	0.630163	1.27624	1.04317	0.911659	0.7353±0.05603	1.077±0.1066	0.047
	IRAK4	0.353958	0.248085	0.316142	0.628767	0.516518	0.547153	0.3061±0.03098	0.5641±0.03350	0.0048
	p65	0.683277	0.462242	0.475362	1.09189	1.00918	0.918785	0.5403±0.07159	1.007±0.04999	0.0059
	p-p65	0.271	0.276919	0.188407	1.1101	1.2042	0.907393	0.2454±0.02857	1.074±0.08757	0.0008
	p-IkBα	0.469476	0.466142	0.476537	1.06122	0.921666	0.947722	0.4707±0.003064	0.9769±0.04284	0.0069
	Bcl-2	0.181611	0.167335	0.225418	1.13529	1.19955	1.07377	0.1915±0.01747	1.136±0.03631	<0.0001
	Bcl-xL	0.818467	0.605018	0.764792	1.11218	1.01465	0.876744	0.7294±0.06410	1.001±0.06830	0.0441

[truncated: 1 more sheets: Supplementary Figure 6]
